# Supplementary material for: Impact of Additives on Poly(acrylonitrile-butadiene-styrene) Membrane Formation Process Using Non-Solvent-Induced Phase Separation
Source: Membranes (Basel). 2025 Jun 16;15(6):181. doi: 10.3390/membranes15060181 (PMC12195195; doi:10.3390/membranes15060181)
Supplement: Supplementary file 1 [file membranes-15-00181-s001.zip]

Archive with 1 entries (1 files):
- membranes-3648686-supplementary.pdf
